# Supplementary material for: Coexpression network analysis identified lncRNAs-mRNAs with potential relevance in African ancestry prostate cancer
Source: Future Sci OA. 2021 Sep 22;7(9):FSO749. doi: 10.2144/fsoa-2021-0076 (PMC8558852; doi:10.2144/fsoa-2021-0076)
Supplement: Supplementary file 2 [file fsoa-07-749-s2.xlsx]

## Sheet: Prostate Cancer Patients
case_submitter_id	Gene_ID	LAMP	Group	age_at_index	vital_status	primary_diagnosis	primary_gleason_grade	secondary_gleason_grade	admin.batch_number	patient.age_at_initial_pathologic_diagnosis	patient.bcr_patient_barcode	patient.histological_type	patient.race_list.race	patient.stage_event.psa.days_to_psa	patient.stage_event.psa.psa_value	patient.tumor_samples.tumor_sample.disease_details.gleason_score_combined	patient.number_of_lymphnodes_positive_by_he	patient.stage_event.gleason_grading.gleason_score	patient.stage_event.tnm_categories.clinical_categories.clinical_m	patient.stage_event.tnm_categories.pathologic_categories.pathologic_n	patient.stage_event.tnm_categories.pathologic_categories.pathologic_t	patient.vital_status	patient.tumor_samples.tumor_sample.other_dx	patient.bone_scan_results	patient.days_to_birth	patient.days_to_death	patient.days_to_first_biochemical_recurrence	patient.days_to_initial_pathologic_diagnosis	patient.days_to_last_followup	patient.diagnostic_ct_abd_pelvis_results.diagnostic_ct_abd_pelvis_result	patient.person_neoplasm_cancer_status	patient.bcr_canonical_check.bcr_patient_canonical_reasons.bcr_canonical_reason
TCGA-EJ-5496	PRAD-Tumor-TCGA-EJ-5496	EA	Tumor	59	Not Reported	Adenocarcinoma, NOS	Pattern 3	Pattern 4	91.76.0	59	tcga-ej-5496	prostate adenocarcinoma acinar type	white	595	0.1	7	0	7	m0	n0	t2c	alive	no	normal (no evidence of prostate cancer) [cm0]	-21897	NA	NA	0	595	no evidence of extraprostatic extension	tumor free	NA
TCGA-XQ-A8TA	PRAD-Tumor-TCGA-XQ-A8TA	EA	Tumor	59	Dead	Adenocarcinoma, NOS	Pattern 5	Pattern 5	370.51.0	59	tcga-xq-a8ta	prostate adenocarcinoma acinar type	NA	62	323	10	NA	10	m1b	NA	NA	dead	no	prostate cancer metastases present [cm1b]	-21889	146	NA	0	NA	distant metastasis [e.g. cm1]	with tumor	NA
TCGA-CH-5738	PRAD-Tumor-TCGA-CH-5738	EA	Tumor	72	Alive	Adenocarcinoma, NOS	Pattern 3	Pattern 3	91.76.0	72	tcga-ch-5738	prostate adenocarcinoma acinar type	white	195	0.01	6	NA	6	m0	NA	NA	alive	no	NA	-26329	NA	NA	0	212	NA	tumor free	NA
TCGA-G9-6347	PRAD-Tumor-TCGA-G9-6347	EA	Tumor	59	Alive	Adenocarcinoma, NOS	Pattern 3	Pattern 3	320.60.0	59	tcga-g9-6347	prostate adenocarcinoma acinar type	NA	1718	0.03	6	NA	6	m0	NA	t2c	alive	no	NA	-21721	NA	NA	0	1718	NA	tumor free	NA
TCGA-G9-6371	PRAD-Tumor-TCGA-G9-6371	EA	Tumor	58	Alive	Adenocarcinoma, NOS	Pattern 3	Pattern 3	108.74.0	58	tcga-g9-6371	prostate adenocarcinoma acinar type	white	846	0.03	6	NA	6	m0	NA	t2c	alive	no	NA	-21365	NA	NA	0	846	NA	tumor free	NA
TCGA-HC-8213	PRAD-Tumor-TCGA-HC-8213	EA	Tumor	48	Alive	Adenocarcinoma, NOS	Pattern 3	Pattern 3	308.68.0	48	tcga-hc-8213	prostate adenocarcinoma acinar type	NA	NA	NA	6	NA	6	NA	NA	t2c	alive	no	NA	-17673	NA	NA	0	1	NA	tumor free	NA
TCGA-J4-A67Q	PRAD-Tumor-TCGA-J4-A67Q	EA	Tumor	77	Alive	Adenocarcinoma, NOS	Pattern 3	Pattern 3	312.63.0	77	tcga-j4-a67q	prostate adenocarcinoma acinar type	NA	616	0.1	6	NA	6	m0	NA	t2c	alive	no	NA	-28447	NA	NA	0	624	NA	tumor free	NA
TCGA-J4-A83K	PRAD-Tumor-TCGA-J4-A83K	EA	Tumor	52	Alive	Adenocarcinoma, NOS	Pattern 3	Pattern 3	357.53.0	52	tcga-j4-a83k	prostate adenocarcinoma acinar type	NA	205	0.1	6	NA	6	m0	NA	t2c	alive	no	NA	-19299	NA	NA	0	206	NA	tumor free	NA
TCGA-J9-A8CN	PRAD-Tumor-TCGA-J9-A8CN	EA	Tumor	53	Alive	Adenocarcinoma, NOS	Pattern 3	Pattern 3	357.53.0	53	tcga-j9-a8cn	prostate adenocarcinoma acinar type	NA	963	0.03	6	NA	6	m0	NA	t3a	alive	yes, history of prior malignancy	NA	-19662	NA	NA	0	1237	NA	tumor free	NA
TCGA-M7-A720	PRAD-Tumor-TCGA-M7-A720	EA	Tumor	53	Alive	Adenocarcinoma, NOS	Pattern 3	Pattern 3	331.59.0	53	tcga-m7-a720	prostate adenocarcinoma acinar type	NA	302	NA	6	NA	6	NA	NA	t2c	alive	no	NA	-19642	NA	NA	0	302	NA	tumor free	NA
TCGA-QU-A6IP	PRAD-Tumor-TCGA-QU-A6IP	EA	Tumor	66	Alive	Adenocarcinoma, NOS	Pattern 3	Pattern 3	320.60.0	66	tcga-qu-a6ip	prostate adenocarcinoma acinar type	NA	2620	0	6	0	6	m0	n0	t2a	alive	no	NA	-24212	NA	NA	0	2620	NA	NA	NA
TCGA-CH-5743	PRAD-Tumor-TCGA-CH-5743	EA	Tumor	66	Alive	Adenocarcinoma, NOS	Pattern 3	Pattern 4	91.76.0	66	tcga-ch-5743	prostate adenocarcinoma acinar type	white	394	0.1	7	0	7	m0	n0	t2c	alive	no	normal (no evidence of prostate cancer) [cm0]	-24321	NA	NA	0	425	no evidence of extraprostatic extension	tumor free	NA
TCGA-CH-5763	PRAD-Tumor-TCGA-CH-5763	EA	Tumor	66	Alive	Adenocarcinoma, NOS	Pattern 3	Pattern 4	91.76.0	66	tcga-ch-5763	prostate adenocarcinoma acinar type	white	360	0.1	7	0	7	m0	n0	t3a	alive	yes, history of prior malignancy	normal (no evidence of prostate cancer) [cm0]	-24380	NA	NA	0	365	no evidence of extraprostatic extension	tumor free	case matched methylation control
TCGA-EJ-5522	PRAD-Tumor-TCGA-EJ-5522	EA	Tumor	51	Alive	Adenocarcinoma, NOS	Pattern 3	Pattern 4	91.76.0	51	tcga-ej-5522	prostate adenocarcinoma acinar type	white	1403	0.1	7	0	7	m0	n0	t2c	alive	no	NA	-18802	NA	NA	0	1403	NA	tumor free	NA
TCGA-EJ-7125	PRAD-Tumor-TCGA-EJ-7125	EA	Tumor	44	Alive	Adenocarcinoma, NOS	Pattern 3	Pattern 4	161.74.0	44	tcga-ej-7125	prostate adenocarcinoma acinar type	white	1860	0.1	7	0	7	m0	n0	t2c	alive	no	normal (no evidence of prostate cancer) [cm0]	-16425	NA	NA	0	1860	NA	tumor free	case matched expression control
TCGA-EJ-A7NH	PRAD-Tumor-TCGA-EJ-A7NH	EA	Tumor	56	Alive	Adenocarcinoma, NOS	Pattern 3	Pattern 4	348.55.0	56	tcga-ej-a7nh	prostate adenocarcinoma acinar type	NA	105	0.1	7	NA	7	m0	n0	t2c	alive	no	NA	-20734	NA	NA	0	172	NA	tumor free	NA
TCGA-EJ-A8FN	PRAD-Tumor-TCGA-EJ-A8FN	EA	Tumor	58	Alive	Adenocarcinoma, NOS	Pattern 3	Pattern 4	357.53.0	58	tcga-ej-a8fn	prostate adenocarcinoma acinar type	NA	203	0.1	7	0	7	m0	n0	t2c	alive	no	NA	-21506	NA	NA	0	203	NA	tumor free	NA
TCGA-EJ-A8FS	PRAD-Tumor-TCGA-EJ-A8FS	EA	Tumor	66	Alive	Adenocarcinoma, NOS	Pattern 3	Pattern 4	357.53.0	66	tcga-ej-a8fs	prostate adenocarcinoma acinar type	NA	216	0.3	8	0	7	m0	n0	t3a	alive	no	NA	-24380	NA	216	0	216	NA	with tumor	NA
TCGA-G9-6384	PRAD-Tumor-TCGA-G9-6384	EA	Tumor	53	Alive	Adenocarcinoma, NOS	Pattern 3	Pattern 4	108.74.0	53	tcga-g9-6384	prostate adenocarcinoma acinar type	white	390	0.03	7	0	7	m0	n0	t3a	alive	no	NA	-19620	NA	NA	0	390	NA	tumor free	case matched expression control
TCGA-G9-7519	PRAD-Tumor-TCGA-G9-7519	EA	Tumor	58	Alive	Adenocarcinoma, NOS	Pattern 3	Pattern 4	221.76.0	58	tcga-g9-7519	prostate adenocarcinoma acinar type	NA	457	0.03	7	NA	7	m0	NA	t2c	alive	no	abnormal (not related to prostate cancer)	-21276	NA	NA	0	457	no evidence of extraprostatic extension	tumor free	NA
TCGA-G9-7522	PRAD-Tumor-TCGA-G9-7522	EA	Tumor	49	Alive	Adenocarcinoma, NOS	Pattern 3	Pattern 4	221.76.0	49	tcga-g9-7522	prostate adenocarcinoma acinar type	NA	452	0.1	7	0	7	m0	n0	t2c	alive	no	NA	-18033	NA	NA	0	452	NA	tumor free	NA
TCGA-H9-7775	PRAD-Tumor-TCGA-H9-7775	EA	Tumor	68	Alive	Adenocarcinoma, NOS	Pattern 3	Pattern 4	184.80.0	68	tcga-h9-7775	prostate adenocarcinoma acinar type	white	73	0.04	7	NA	7	NA	NA	t2c	alive	no	NA	-24898	NA	NA	0	44	NA	NA	NA
TCGA-HC-7742	PRAD-Tumor-TCGA-HC-7742	EA	Tumor	58	Alive	Adenocarcinoma, NOS	Pattern 3	Pattern 4	184.80.0	58	tcga-hc-7742	prostate adenocarcinoma acinar type	white	113	0.1	7	0	7	m0	n0	t3a	alive	no	NA	-21323	NA	NA	0	113	NA	with tumor	case matched expression control
TCGA-HC-8256	PRAD-Tumor-TCGA-HC-8256	EA	Tumor	53	Alive	Adenocarcinoma, NOS	Pattern 3	Pattern 4	221.76.0	53	tcga-hc-8256	prostate adenocarcinoma acinar type	NA	NA	NA	7	NA	7	m0	NA	t2c	alive	no	NA	-19598	NA	NA	0	95	NA	tumor free	germline comparison
TCGA-HC-A6AL	PRAD-Tumor-TCGA-HC-A6AL	EA	Tumor	64	Alive	Adenocarcinoma, NOS	Pattern 3	Pattern 4	312.63.0	64	tcga-hc-a6al	prostate adenocarcinoma acinar type	NA	NA	NA	7	0	7	m0	n0	t2c	alive	no	NA	-23618	NA	NA	0	67	no evidence of extraprostatic extension	tumor free	NA
TCGA-HC-A6AQ	PRAD-Tumor-TCGA-HC-A6AQ	EA	Tumor	60	Alive	Adenocarcinoma, NOS	Pattern 3	Pattern 4	312.63.0	60	tcga-hc-a6aq	prostate adenocarcinoma acinar type	NA	NA	NA	7	NA	7	m0	NA	t2c	alive	yes, history of prior malignancy	normal (no evidence of prostate cancer) [cm0]	-22208	NA	NA	0	106	NA	tumor free	NA
TCGA-HC-A8D1	PRAD-Tumor-TCGA-HC-A8D1	EA	Tumor	68	Alive	Adenocarcinoma, NOS	Pattern 3	Pattern 4	370.51.0	68	tcga-hc-a8d1	prostate adenocarcinoma acinar type	NA	168	0.01	7	0	7	m0	n0	t2c	alive	no	normal (no evidence of prostate cancer) [cm0]	-25137	NA	NA	0	168	NA	tumor free	NA
TCGA-J4-A67O	PRAD-Tumor-TCGA-J4-A67O	EA	Tumor	59	Alive	Adenocarcinoma, NOS	Pattern 3	Pattern 4	312.63.0	59	tcga-j4-a67o	prostate adenocarcinoma acinar type	NA	490	0.1	7	0	7	m0	n0	t2c	alive	no	NA	-21714	NA	NA	0	491	NA	tumor free	NA
TCGA-J4-A67S	PRAD-Tumor-TCGA-J4-A67S	EA	Tumor	63	Alive	Adenocarcinoma, NOS	Pattern 3	Pattern 4	312.63.0	63	tcga-j4-a67s	prostate adenocarcinoma acinar type	NA	522	0.1	7	0	7	m0	n0	t3a	alive	no	NA	-23332	NA	NA	0	523	NA	with tumor	NA
TCGA-J4-A83J	PRAD-Tumor-TCGA-J4-A83J	EA	Tumor	68	Alive	Adenocarcinoma, NOS	Pattern 3	Pattern 4	370.51.0	68	tcga-j4-a83j	prostate adenocarcinoma acinar type	NA	235	0.04	7	0	7	m0	n0	t2c	alive	no	NA	-24960	NA	NA	0	310	NA	NA	case matched expression control
TCGA-J4-A83N	PRAD-Tumor-TCGA-J4-A83N	EA	Tumor	57	Alive	Adenocarcinoma, NOS	Pattern 3	Pattern 4	357.53.0	57	tcga-j4-a83n	prostate adenocarcinoma acinar type	NA	530	0.1	7	NA	7	m0	NA	t2c	alive	no	NA	-20841	NA	NA	0	617	NA	tumor free	NA
TCGA-KC-A7FE	PRAD-Tumor-TCGA-KC-A7FE	EA	Tumor	62	Alive	Adenocarcinoma, NOS	Pattern 3	Pattern 4	348.55.0	62	tcga-kc-a7fe	prostate adenocarcinoma acinar type	NA	185	0	6	0	7	m0	n0	t2c	alive	no	abnormal (not related to prostate cancer)	-22718	NA	NA	0	352	no evidence of extraprostatic extension	tumor free	NA
TCGA-G9-6373	PRAD-Tumor-TCGA-G9-6373	EA	Tumor	68	Alive	Adenocarcinoma, NOS	Pattern 4	Pattern 3	108.74.0	68	tcga-g9-6373	prostate adenocarcinoma acinar type	white	NA	NA	7	NA	7	m0	NA	t3a	alive	no	normal (no evidence of prostate cancer) [cm0]	-24887	NA	NA	0	505	NA	tumor free	case matched methylation control
TCGA-EJ-A7NN	PRAD-Tumor-TCGA-EJ-A7NN	EA	Tumor	61	Alive	Adenocarcinoma, NOS	Pattern 4	Pattern 3	348.55.0	61	tcga-ej-a7nn	prostate adenocarcinoma acinar type	NA	197	0.3	7	3	7	m0	n1	t3b	alive	no	NA	-22499	NA	197	0	197	NA	tumor free	NA
TCGA-CH-5767	PRAD-Tumor-TCGA-CH-5767	EA	Tumor	66	Alive	Adenocarcinoma, NOS	Pattern 4	Pattern 3	108.74.0	66	tcga-ch-5767	prostate adenocarcinoma acinar type	white	377	0.04	7	0	7	m0	n0	t2c	alive	no	NA	-24287	NA	NA	0	458	NA	tumor free	case matched expression control
TCGA-EJ-5531	PRAD-Tumor-TCGA-EJ-5531	EA	Tumor	62	Alive	Adenocarcinoma, NOS	Pattern 4	Pattern 3	91.76.0	62	tcga-ej-5531	prostate adenocarcinoma acinar type	white	724	0.1	7	0	7	m0	n0	t3a	alive	no	NA	-22760	NA	NA	0	724	NA	tumor free	NA
TCGA-EJ-5502	PRAD-Tumor-TCGA-EJ-5502	EA	Tumor	50	Alive	Adenocarcinoma, NOS	Pattern 4	Pattern 3	91.76.0	50	tcga-ej-5502	prostate adenocarcinoma acinar type	NA	603	0.1	7	0	7	m0	n0	t2c	alive	no	normal (no evidence of prostate cancer) [cm0]	-18447	NA	NA	0	245	no evidence of extraprostatic extension	tumor free	NA
TCGA-G9-7525	PRAD-Tumor-TCGA-G9-7525	EA	Tumor	64	Alive	Adenocarcinoma, NOS	Pattern 4	Pattern 3	221.76.0	64	tcga-g9-7525	prostate adenocarcinoma acinar type	NA	512	0.03	7	0	7	m0	n0	t2c	alive	no	normal (no evidence of prostate cancer) [cm0]	-23481	NA	NA	0	512	no evidence of extraprostatic extension	tumor free	NA
TCGA-EJ-7330	PRAD-Tumor-TCGA-EJ-7330	EA	Tumor	68	Alive	Adenocarcinoma, NOS	Pattern 4	Pattern 3	184.80.0	68	tcga-ej-7330	prostate adenocarcinoma acinar type	white	191	0.1	7	0	7	m0	n0	t3a	alive	no	NA	-25050	NA	NA	0	191	NA	tumor free	case matched expression control
TCGA-CH-5762	PRAD-Tumor-TCGA-CH-5762	EA	Tumor	60	Alive	Adenocarcinoma, NOS	Pattern 4	Pattern 3	91.76.0	60	tcga-ch-5762	prostate adenocarcinoma acinar type	white	1313	0.01	7	0	7	m0	n0	t3b	alive	no	normal (no evidence of prostate cancer) [cm0]	-22068	NA	NA	0	1339	no evidence of extraprostatic extension	tumor free	case matched methylation control
TCGA-EJ-5510	PRAD-Tumor-TCGA-EJ-5510	EA	Tumor	48	Alive	Adenocarcinoma, NOS	Pattern 4	Pattern 3	91.76.0	48	tcga-ej-5510	prostate adenocarcinoma acinar type	white	738	0.1	7	0	7	m0	n0	t2c	alive	no	normal (no evidence of prostate cancer) [cm0]	-17895	NA	NA	0	738	no evidence of extraprostatic extension	tumor free	NA
TCGA-HC-7233	PRAD-Tumor-TCGA-HC-7233	EA	Tumor	73	Alive	Adenocarcinoma, NOS	Pattern 4	Pattern 3	184.80.0	73	tcga-hc-7233	prostate adenocarcinoma acinar type	white	NA	NA	7	0	7	NA	n0	t2a	alive	yes, history of prior malignancy	NA	NA	NA	NA	0	52	NA	with tumor	NA
TCGA-EJ-7312	PRAD-Tumor-TCGA-EJ-7312	EA	Tumor	58	Alive	Adenocarcinoma, NOS	Pattern 4	Pattern 3	331.59.0	58	tcga-ej-7312	prostate adenocarcinoma acinar type	NA	376	0.1	NA	0	7	m0	n0	t3b	alive	NA	NA	-21292	NA	NA	0	663	NA	tumor free	NA
TCGA-HC-7819	PRAD-Tumor-TCGA-HC-7819	EA	Tumor	53	Alive	Adenocarcinoma, NOS	Pattern 4	Pattern 4	184.80.0	53	tcga-hc-7819	prostate adenocarcinoma acinar type	white	172	0.01	8	0	8	m0	n0	t2c	alive	no	NA	-19663	NA	NA	0	1	NA	with tumor	case matched expression control
TCGA-HC-A48F	PRAD-Tumor-TCGA-HC-A48F	EA	Tumor	47	Alive	Adenocarcinoma, NOS	Pattern 4	Pattern 4	268.65.0	47	tcga-hc-a48f	prostate adenocarcinoma acinar type	NA	NA	NA	8	1	8	m0	n1	t2c	alive	no	normal (no evidence of prostate cancer) [cm0]	-17434	NA	NA	0	46	no evidence of extraprostatic extension	with tumor	NA
TCGA-VP-A87D	PRAD-Tumor-TCGA-VP-A87D	EA	Tumor	54	Alive	Adenocarcinoma, NOS	Pattern 4	Pattern 5	357.53.0	54	tcga-vp-a87d	prostate adenocarcinoma acinar type	NA	1853	0.2	7	3	9	m0	n1	t3a	alive	no	normal (no evidence of prostate cancer) [cm0]	-19818	NA	1194	0	1853	NA	tumor free	NA
TCGA-CH-5769	PRAD-Tumor-TCGA-CH-5769	EA	Tumor	48	Alive	Adenocarcinoma, NOS	Pattern 5	Pattern 4	91.76.0	48	tcga-ch-5769	prostate adenocarcinoma acinar type	white	60	11.16	9	0	9	m0	n0	t3b	alive	no	normal (no evidence of prostate cancer) [cm0]	-17807	NA	NA	0	62	no evidence of extraprostatic extension	with tumor	case matched expression control
TCGA-HC-A8CY	PRAD-Tumor-TCGA-HC-A8CY	EA	Tumor	63	Alive	Adenocarcinoma, NOS	Pattern 5	Pattern 4	370.51.0	63	tcga-hc-a8cy	prostate adenocarcinoma acinar type	NA	290	0.9	9	1	9	m0	n1	t3a	alive	no	abnormal (not related to prostate cancer)	-23154	NA	NA	0	290	no evidence of extraprostatic extension	with tumor	NA
TCGA-YL-A8HL	PRAD-Tumor-TCGA-YL-A8HL	EA	Tumor	58	Alive	Adenocarcinoma, NOS	Pattern 4	Pattern 5	370.51.0	58	tcga-yl-a8hl	prostate adenocarcinoma acinar type	NA	1173	0.03	9	2	9	m0	n1	t3b	alive	no	normal (no evidence of prostate cancer) [cm0]	-21249	NA	NA	0	1173	no evidence of extraprostatic extension	NA	NA
TCGA-KK-A6E4	PRAD-Tumor-TCGA-KK-A6E4	AA	Tumor	69	Dead	Adenocarcinoma, NOS	Pattern 3	Pattern 4	312.63.0	69	tcga-kk-a6e4	prostate adenocarcinoma acinar type	NA	890	0.1	7	0	7	m0	n0	t2b	alive	no	NA	-25338	NA	NA	0	2753	NA	tumor free	NA
TCGA-KK-A8IL	PRAD-Tumor-TCGA-KK-A8IL	AA	Tumor	65	Dead	Adenocarcinoma, NOS	Pattern 4	Pattern 5	370.51.0	65	tcga-kk-a8il	prostate adenocarcinoma acinar type	NA	144	0.1	9	1	9	m0	n1	t3b	dead	no	NA	-23849	628	NA	0	NA	no evidence of extraprostatic extension	NA	NA
TCGA-EJ-5511	PRAD-Tumor-TCGA-EJ-5511	AA	Tumor	55	Alive	Adenocarcinoma, NOS	Pattern 3	Pattern 4	91.76.0	55	tcga-ej-5511	prostate adenocarcinoma acinar type	black or african american	788	0.04	7	0	7	m0	n0	t3a	alive	no	normal (no evidence of prostate cancer) [cm0]	-20409	NA	NA	0	788	NA	tumor free	NA
TCGA-EJ-7321	PRAD-Tumor-TCGA-EJ-7321	AA	Tumor	57	Alive	Adenocarcinoma, NOS	Pattern 3	Pattern 3	221.76.0	57	tcga-ej-7321	prostate adenocarcinoma acinar type	black or african american	128	0.1	6	0	6	m0	n0	t3a	alive	no	normal (no evidence of prostate cancer) [cm0]	-21108	NA	NA	0	233	NA	tumor free	case matched expression control
TCGA-EJ-7782	PRAD-Tumor-TCGA-EJ-7782	AA	Tumor	71	Alive	Adenocarcinoma, NOS	Pattern 4	Pattern 4	184.80.0	71	tcga-ej-7782	prostate adenocarcinoma acinar type	black or african american	350	0.1	8	0	8	m0	n0	t2c	alive	no	normal (no evidence of prostate cancer) [cm0]	-25965	NA	NA	0	350	NA	tumor free	case matched expression control
TCGA-EJ-7789	PRAD-Tumor-TCGA-EJ-7789	AA	Tumor	66	Alive	Adenocarcinoma, NOS	Pattern 4	Pattern 3	184.80.0	66	tcga-ej-7789	prostate adenocarcinoma acinar type	black or african american	NA	NA	7	0	7	m0	n0	t3a	alive	no	NA	-24107	NA	NA	0	70	NA	tumor free	case matched expression control
TCGA-EJ-8469	PRAD-Tumor-TCGA-EJ-8469	AA	Tumor	46	Alive	Adenocarcinoma, NOS	Pattern 4	Pattern 5	244.67.0	46	tcga-ej-8469	prostate adenocarcinoma acinar type	NA	1925	3.1	8	0	9	m0	n0	t3a	alive	no	NA	-17014	NA	1925	0	1946	no evidence of extraprostatic extension	with tumor	NA
TCGA-EJ-8470	PRAD-Tumor-TCGA-EJ-8470	AA	Tumor	58	Alive	Adenocarcinoma, NOS	Pattern 4	Pattern 3	244.67.0	58	tcga-ej-8470	prostate adenocarcinoma acinar type	NA	NA	NA	7	0	7	m0	n0	t2c	alive	no	NA	-21209	NA	NA	0	821	NA	tumor free	NA
TCGA-EJ-A46H	PRAD-Tumor-TCGA-EJ-A46H	AA	Tumor	60	Alive	Adenocarcinoma, NOS	Pattern 3	Pattern 4	285.64.0	60	tcga-ej-a46h	prostate adenocarcinoma acinar type	NA	131	0.1	7	NA	7	m0	n0	t2c	alive	no	normal (no evidence of prostate cancer) [cm0]	-22059	NA	NA	0	229	NA	tumor free	NA
TCGA-EJ-A46I	PRAD-Tumor-TCGA-EJ-A46I	AA	Tumor	57	Alive	Adenocarcinoma, NOS	Pattern 3	Pattern 4	285.64.0	57	tcga-ej-a46i	prostate adenocarcinoma acinar type	NA	484	0.1	7	NA	7	m0	n0	t3a	alive	no	NA	-21046	NA	NA	0	668	NA	tumor free	NA
TCGA-EJ-A65E	PRAD-Tumor-TCGA-EJ-A65E	AA	Tumor	67	Alive	Adenocarcinoma with mixed subtypes	Pattern 4	Pattern 3	308.68.0	67	tcga-ej-a65e	prostate adenocarcinoma, other subtype	NA	254	0.1	7	0	7	m0	n0	t3b	alive	no	NA	-24558	NA	NA	0	417	NA	tumor free	NA
TCGA-EJ-A65M	PRAD-Tumor-TCGA-EJ-A65M	AA	Tumor	65	Alive	Adenocarcinoma, NOS	Pattern 3	Pattern 3	308.68.0	65	tcga-ej-a65m	prostate adenocarcinoma acinar type	NA	230	0.1	7	0	6	m0	n0	t2c	alive	no	NA	-23767	NA	NA	0	230	NA	tumor free	NA
TCGA-G9-6378	PRAD-Tumor-TCGA-G9-6378	AA	Tumor	54	Alive	Adenocarcinoma, NOS	Pattern 3	Pattern 4	108.74.0	54	tcga-g9-6378	prostate adenocarcinoma acinar type	black or african american	223	0.03	7	NA	7	m0	NA	t2c	alive	no	normal (no evidence of prostate cancer) [cm0]	-19879	NA	NA	0	664	no evidence of extraprostatic extension	tumor free	NA
TCGA-G9-7523	PRAD-Tumor-TCGA-G9-7523	AA	Tumor	44	Alive	Adenocarcinoma, NOS	Pattern 5	Pattern 5	221.76.0	44	tcga-g9-7523	prostate adenocarcinoma acinar type	NA	324	0.03	10	0	10	m0	n0	t3a	alive	no	abnormal (not related to prostate cancer)	-16269	NA	NA	0	324	no evidence of extraprostatic extension	tumor free	NA
TCGA-HC-7077	PRAD-Tumor-TCGA-HC-7077	AA	Tumor	64	Alive	Adenocarcinoma, NOS	Pattern 3	Pattern 3	161.74.0	64	tcga-hc-7077	prostate adenocarcinoma acinar type	black or african american	1749	0.83	6	NA	6	m0	NA	t3a	alive	no	normal (no evidence of prostate cancer) [cm0]	-23636	NA	NA	0	77	NA	tumor free	NA
TCGA-HC-7737	PRAD-Tumor-TCGA-HC-7737	AA	Tumor	55	Alive	Adenocarcinoma, NOS	Pattern 3	Pattern 4	184.80.0	55	tcga-hc-7737	prostate adenocarcinoma acinar type	black or african american	147	0.1	7	1	7	m0	n1	t2c	alive	no	normal (no evidence of prostate cancer) [cm0]	-20122	NA	NA	0	64	no evidence of extraprostatic extension	tumor free	case matched expression control
TCGA-HC-8257	PRAD-Tumor-TCGA-HC-8257	AA	Tumor	70	Alive	Adenocarcinoma, NOS	Pattern 3	Pattern 4	221.76.0	70	tcga-hc-8257	prostate adenocarcinoma acinar type	NA	726	0.1	7	1	7	NA	n1	t3b	alive	no	NA	-25629	NA	NA	0	29	NA	with tumor	NA
TCGA-HC-8258	PRAD-Tumor-TCGA-HC-8258	AA	Tumor	56	Alive	Adenocarcinoma, NOS	Pattern 3	Pattern 3	221.76.0	56	tcga-hc-8258	prostate adenocarcinoma acinar type	NA	162	0.01	6	0	6	NA	n0	t2c	alive	no	NA	-20703	NA	NA	0	66	NA	tumor free	ffpe validation
TCGA-HC-8259	PRAD-Tumor-TCGA-HC-8259	AA	Tumor	50	Alive	Adenocarcinoma, NOS	Pattern 3	Pattern 3	221.76.0	50	tcga-hc-8259	prostate adenocarcinoma acinar type	NA	123	0.01	6	NA	6	m0	NA	t2a	alive	no	NA	-18309	NA	NA	0	123	NA	tumor free	case matched expression control
TCGA-HC-8260	PRAD-Tumor-TCGA-HC-8260	AA	Tumor	43	Alive	Adenocarcinoma, NOS	Pattern 3	Pattern 4	221.76.0	43	tcga-hc-8260	prostate adenocarcinoma acinar type	NA	106	0.01	7	0	7	m0	n0	t2c	alive	no	NA	-15884	NA	NA	0	106	NA	with tumor	case matched expression control
TCGA-HC-8261	PRAD-Tumor-TCGA-HC-8261	AA	Tumor	48	Alive	Adenocarcinoma, NOS	Pattern 3	Pattern 4	221.76.0	48	tcga-hc-8261	prostate adenocarcinoma acinar type	NA	NA	NA	7	NA	7	NA	NA	t2c	alive	no	NA	-17874	NA	NA	0	62	NA	tumor free	ffpe validation
TCGA-HC-A4ZV	PRAD-Tumor-TCGA-HC-A4ZV	AA	Tumor	56	Alive	Adenocarcinoma, NOS	Pattern 5	Pattern 4	285.64.0	56	tcga-hc-a4zv	prostate adenocarcinoma acinar type	NA	NA	NA	9	0	9	NA	n0	t3b	alive	no	NA	-20634	NA	NA	0	23	NA	with tumor	NA
TCGA-J4-8198	PRAD-Tumor-TCGA-J4-8198	AA	Tumor	49	Alive	Adenocarcinoma, NOS	Pattern 4	Pattern 3	221.76.0	49	tcga-j4-8198	prostate adenocarcinoma acinar type	NA	76	0.1	7	NA	7	m0	NA	t3b	alive	no	NA	-17935	NA	NA	0	98	NA	NA	NA
TCGA-KC-A4BL	PRAD-Tumor-TCGA-KC-A4BL	AA	Tumor	65	Alive	Adenocarcinoma, NOS	Pattern 3	Pattern 4	268.65.0	65	tcga-kc-a4bl	prostate adenocarcinoma acinar type	NA	206	3.15	7	0	7	m0	n0	t2c	alive	no	abnormal (not related to prostate cancer)	-24081	NA	193	0	934	no evidence of extraprostatic extension	with tumor	NA
TCGA-KC-A4BN	PRAD-Tumor-TCGA-KC-A4BN	AA	Tumor	55	Alive	Adenocarcinoma, NOS	Pattern 3	Pattern 4	268.65.0	55	tcga-kc-a4bn	prostate adenocarcinoma acinar type	NA	529	0	6	0	7	m0	n0	t2a	alive	no	NA	-20392	NA	NA	0	1815	NA	tumor free	NA
TCGA-KK-A59X	PRAD-Tumor-TCGA-KK-A59X	AA	Tumor	55	Alive	Adenocarcinoma, NOS	Pattern 5	Pattern 4	308.68.0	55	tcga-kk-a59x	prostate adenocarcinoma acinar type	NA	NA	NA	9	2	9	m0	n1	t3b	alive	no	normal (no evidence of prostate cancer) [cm0]	-20416	NA	NA	0	1712	no evidence of extraprostatic extension	tumor free	NA
TCGA-KK-A59Z	PRAD-Tumor-TCGA-KK-A59Z	AA	Tumor	66	Alive	Adenocarcinoma, NOS	Pattern 4	Pattern 3	285.64.0	66	tcga-kk-a59z	prostate adenocarcinoma acinar type	NA	849	0.1	7	0	7	m0	n0	t2c	alive	no	normal (no evidence of prostate cancer) [cm0]	-24306	NA	NA	0	1879	no evidence of extraprostatic extension	tumor free	NA
TCGA-KK-A6DY	PRAD-Tumor-TCGA-KK-A6DY	AA	Tumor	50	Alive	Adenocarcinoma, NOS	Pattern 3	Pattern 4	315.64.0	50	tcga-kk-a6dy	prostate adenocarcinoma acinar type	NA	903	0.1	7	0	7	m0	n0	t2c	alive	no	NA	-18420	NA	NA	0	3524	NA	with tumor	NA
TCGA-KK-A6E2	PRAD-Tumor-TCGA-KK-A6E2	AA	Tumor	54	Alive	Adenocarcinoma, NOS	Pattern 3	Pattern 4	315.64.0	54	tcga-kk-a6e2	prostate adenocarcinoma acinar type	NA	438	0.1	7	0	7	m0	n0	t2c	alive	no	NA	-19974	NA	NA	0	4604	NA	tumor free	NA
TCGA-KK-A6E3	PRAD-Tumor-TCGA-KK-A6E3	AA	Tumor	56	Alive	Adenocarcinoma, NOS	Pattern 3	Pattern 4	312.63.0	56	tcga-kk-a6e3	prostate adenocarcinoma acinar type	NA	1065	0.1	7	0	7	m0	n0	t2c	alive	no	normal (no evidence of prostate cancer) [cm0]	-20547	NA	NA	0	2056	NA	tumor free	NA
TCGA-KK-A6E5	PRAD-Tumor-TCGA-KK-A6E5	AA	Tumor	63	Alive	Adenocarcinoma, NOS	Pattern 4	Pattern 3	315.64.0	63	tcga-kk-a6e5	prostate adenocarcinoma acinar type	NA	1496	0.1	7	0	7	m0	n0	t3b	alive	no	normal (no evidence of prostate cancer) [cm0]	-23144	NA	NA	0	1498	no evidence of extraprostatic extension	tumor free	NA
TCGA-KK-A7AV	PRAD-Tumor-TCGA-KK-A7AV	AA	Tumor	58	Alive	Adenocarcinoma, NOS	Pattern 3	Pattern 4	331.59.0	58	tcga-kk-a7av	prostate adenocarcinoma acinar type	NA	822	0.1	7	0	7	m0	n0	t2c	alive	no	NA	-21192	NA	NA	0	822	NA	tumor free	NA
TCGA-KK-A7AW	PRAD-Tumor-TCGA-KK-A7AW	AA	Tumor	57	Alive	Adenocarcinoma, NOS	Pattern 4	Pattern 3	331.59.0	57	tcga-kk-a7aw	prostate adenocarcinoma acinar type	NA	204	0.8	7	1	7	m0	n1	t3a	alive	no	NA	-20869	NA	204	0	1054	NA	tumor free	NA
TCGA-KK-A8I5	PRAD-Tumor-TCGA-KK-A8I5	AA	Tumor	55	Alive	Adenocarcinoma, NOS	Pattern 3	Pattern 4	370.51.0	55	tcga-kk-a8i5	prostate adenocarcinoma acinar type	NA	1979	0.1	7	NA	7	m0	n0	t2b	alive	no	NA	-20337	NA	NA	0	2553	NA	tumor free	NA
TCGA-KK-A8IF	PRAD-Tumor-TCGA-KK-A8IF	AA	Tumor	57	Alive	Adenocarcinoma, NOS	Pattern 4	Pattern 3	370.51.0	57	tcga-kk-a8if	prostate adenocarcinoma acinar type	NA	788	0.7	7	NA	7	m0	n0	t3a	alive	no	NA	-20888	NA	648	0	804	NA	with tumor	NA
TCGA-QU-A6IO	PRAD-Tumor-TCGA-QU-A6IO	AA	Tumor	53	Alive	Adenocarcinoma, NOS	Pattern 3	Pattern 3	320.60.0	53	tcga-qu-a6io	prostate adenocarcinoma acinar type	NA	1436	0.1	6	0	6	m0	n0	t2c	alive	no	NA	-19564	NA	NA	0	1436	NA	tumor free	NA
TCGA-V1-A8MF	PRAD-Tumor-TCGA-V1-A8MF	AA	Tumor	65	Alive	Adenocarcinoma, NOS	Pattern 3	Pattern 3	370.51.0	65	tcga-v1-a8mf	prostate adenocarcinoma acinar type	NA	1218	0.14	7	0	6	m0	n0	t3a	alive	no	NA	-24090	NA	NA	NA	1254	NA	NA	NA
TCGA-V1-A8MG	PRAD-Tumor-TCGA-V1-A8MG	AA	Tumor	53	Alive	Adenocarcinoma, NOS	Pattern 3	Pattern 4	370.51.0	53	tcga-v1-a8mg	prostate adenocarcinoma acinar type	NA	583	0.03	7	NA	7	m0	NA	t3b	alive	no	NA	-19710	NA	NA	NA	857	NA	NA	NA
TCGA-V1-A8MJ	PRAD-Tumor-TCGA-V1-A8MJ	AA	Tumor	58	Alive	Adenocarcinoma, NOS	Pattern 3	Pattern 4	370.51.0	58	tcga-v1-a8mj	prostate adenocarcinoma acinar type	NA	1230	0.015	7	1	7	m0	n1	t3a	alive	no	NA	-21535	NA	NA	NA	1230	NA	NA	NA
TCGA-V1-A8MK	PRAD-Tumor-TCGA-V1-A8MK	AA	Tumor	41	Alive	Adenocarcinoma, NOS	Pattern 3	Pattern 3	370.51.0	41	tcga-v1-a8mk	prostate adenocarcinoma acinar type	NA	-1	0.83	6	NA	6	m0	n0	t2c	alive	no	NA	-15330	NA	NA	NA	508	NA	NA	NA
TCGA-VN-A88M	PRAD-Tumor-TCGA-VN-A88M	AA	Tumor	55	Alive	Adenocarcinoma, NOS	Pattern 3	Pattern 4	357.53.0	55	tcga-vn-a88m	prostate adenocarcinoma acinar type	NA	NA	NA	7	0	7	m0	n0	t2c	alive	no	NA	-20157	NA	NA	0	183	NA	tumor free	NA
TCGA-VN-A88O	PRAD-Tumor-TCGA-VN-A88O	AA	Tumor	49	Alive	Adenocarcinoma, NOS	Pattern 3	Pattern 4	357.53.0	49	tcga-vn-a88o	prostate adenocarcinoma acinar type	NA	376	0	7	0	7	m0	n0	t2c	alive	no	NA	-17945	NA	NA	0	481	NA	tumor free	NA
TCGA-VN-A88R	PRAD-Tumor-TCGA-VN-A88R	AA	Tumor	53	Alive	Adenocarcinoma, NOS	Pattern 4	Pattern 4	370.51.0	53	tcga-vn-a88r	prostate adenocarcinoma acinar type	NA	459	0.15	8	0	8	m0	n0	t2c	alive	no	abnormal (not related to prostate cancer)	-19513	NA	NA	0	459	equivocal	NA	NA
TCGA-VP-A875	PRAD-Tumor-TCGA-VP-A875	AA	Tumor	67	Alive	Adenocarcinoma, NOS	Pattern 3	Pattern 4	357.53.0	67	tcga-vp-a875	prostate adenocarcinoma acinar type	NA	867	0.01	7	0	7	m0	n0	t3a	alive	no	abnormal (not related to prostate cancer)	-24742	NA	NA	0	805	no evidence of extraprostatic extension	NA	NA
TCGA-VP-A87C	PRAD-Tumor-TCGA-VP-A87C	AA	Tumor	67	Alive	Adenocarcinoma, NOS	Pattern 4	Pattern 3	357.53.0	67	tcga-vp-a87c	prostate adenocarcinoma acinar type	NA	1690	0.5	7	0	7	m0	n0	t2c	alive	no	normal (no evidence of prostate cancer) [cm0]	-24608	NA	NA	0	1690	no evidence of extraprostatic extension	tumor free	NA
TCGA-VP-A87E	PRAD-Tumor-TCGA-VP-A87E	AA	Tumor	59	Alive	Adenocarcinoma, NOS	Pattern 3	Pattern 3	357.53.0	59	tcga-vp-a87e	prostate adenocarcinoma acinar type	NA	2037	0.11	6	0	6	m0	n0	t2c	alive	no	normal (no evidence of prostate cancer) [cm0]	-21811	NA	NA	0	2037	no evidence of extraprostatic extension	tumor free	NA
TCGA-VP-A87J	PRAD-Tumor-TCGA-VP-A87J	AA	Tumor	56	Alive	Adenocarcinoma, NOS	Pattern 3	Pattern 4	357.53.0	56	tcga-vp-a87j	prostate adenocarcinoma acinar type	NA	1296	0.13	7	1	7	m0	n1	t3a	alive	no	normal (no evidence of prostate cancer) [cm0]	-20792	NA	NA	0	1296	no evidence of extraprostatic extension	with tumor	NA
TCGA-XJ-A83G	PRAD-Tumor-TCGA-XJ-A83G	AA	Tumor	51	Alive	Adenocarcinoma, NOS	Pattern 4	Pattern 3	357.53.0	51	tcga-xj-a83g	prostate adenocarcinoma acinar type	NA	1126	0.01	7	0	7	NA	n0	t3b	alive	no	NA	NA	NA	NA	0	1157	NA	tumor free	NA
TCGA-YL-A8HO	PRAD-Tumor-TCGA-YL-A8HO	AA	Tumor	67	Alive	Adenocarcinoma, NOS	Pattern 4	Pattern 3	370.51.0	67	tcga-yl-a8ho	prostate adenocarcinoma acinar type	NA	2168	0.01	7	0	7	m0	n0	t3a	alive	no	abnormal (not related to prostate cancer)	-24509	NA	1068	0	2183	no evidence of extraprostatic extension	NA	NA

## Sheet: Prostate normal tissue
case_submitter_id	Gene_ID	LAMP	Group	age_at_index	vital_status	primary_diagnosis	primary_gleason_grade	secondary_gleason_grade	admin.batch_number	patient.age_at_initial_pathologic_diagnosis	patient.bcr_patient_barcode	patient.histological_type	patient.race_list.race	patient.stage_event.psa.days_to_psa	patient.stage_event.psa.psa_value	patient.tumor_samples.tumor_sample.disease_details.gleason_score_combined	patient.number_of_lymphnodes_positive_by_he	patient.stage_event.gleason_grading.gleason_score	patient.stage_event.tnm_categories.clinical_categories.clinical_m	patient.stage_event.tnm_categories.pathologic_categories.pathologic_n	patient.stage_event.tnm_categories.pathologic_categories.pathologic_t	patient.vital_status	patient.tumor_samples.tumor_sample.other_dx	patient.bone_scan_results	patient.days_to_birth	patient.days_to_death	patient.days_to_first_biochemical_recurrence	patient.days_to_initial_pathologic_diagnosis	patient.days_to_last_followup	patient.diagnostic_ct_abd_pelvis_results.diagnostic_ct_abd_pelvis_result	patient.person_neoplasm_cancer_status	patient.bcr_canonical_check.bcr_patient_canonical_reasons.bcr_canonical_reason
TCGA-CH-5761	PRAD-Normal-TCGA-CH-5761	EA	Normal	61	Alive	Adenocarcinoma, NOS	Pattern 5	Pattern 4	91.76.0	61	tcga-ch-5761	prostate adenocarcinoma acinar type	white	39	8.49	9	0	9	m0	n0	t3b	alive	no	normal (no evidence of prostate cancer) [cm0]	-22433	NA	NA	0	28	equivocal	tumor free	case matched expression control
TCGA-CH-5767	PRAD-Normal-TCGA-CH-5767	EA	Normal	66	Alive	Adenocarcinoma, NOS	Pattern 4	Pattern 3	108.74.0	66	tcga-ch-5767	prostate adenocarcinoma acinar type	white	377	0.04	7	0	7	m0	n0	t2c	alive	no	NA	-24287	NA	NA	0	458	NA	tumor free	case matched expression control
TCGA-CH-5768	PRAD-Normal-TCGA-CH-5768	EA	Normal	72	Alive	Adenocarcinoma, NOS	Pattern 2	Pattern 4	91.76.0	72	tcga-ch-5768	prostate adenocarcinoma acinar type	white	634	0.1	6	0	6	m0	n0	t3a	alive	no	normal (no evidence of prostate cancer) [cm0]	-26480	NA	NA	0	731	no evidence of extraprostatic extension	tumor free	case matched expression control
TCGA-CH-5769	PRAD-Normal-TCGA-CH-5769	EA	Normal	48	Alive	Adenocarcinoma, NOS	Pattern 5	Pattern 4	91.76.0	48	tcga-ch-5769	prostate adenocarcinoma acinar type	white	60	11.16	9	0	9	m0	n0	t3b	alive	no	normal (no evidence of prostate cancer) [cm0]	-17807	NA	NA	0	62	no evidence of extraprostatic extension	with tumor	case matched expression control
TCGA-EJ-7115	PRAD-Normal-TCGA-EJ-7115	EA	Normal	65	Alive	Adenocarcinoma, NOS	Pattern 4	Pattern 3	184.80.0	65	tcga-ej-7115	prostate adenocarcinoma acinar type	white	204	0.1	8	0	7	m0	n0	t3a	alive	no	normal (no evidence of prostate cancer) [cm0]	-23986	NA	NA	0	822	no evidence of extraprostatic extension	tumor free	case matched expression control
TCGA-EJ-7123	PRAD-Normal-TCGA-EJ-7123	EA	Normal	59	Alive	Adenocarcinoma, NOS	Pattern 3	Pattern 4	161.74.0	59	tcga-ej-7123	prostate adenocarcinoma acinar type	white	1491	0.1	7	0	7	m0	n0	t2c	alive	yes, history of prior malignancy	NA	-21741	NA	NA	0	1491	NA	tumor free	case matched expression control
TCGA-EJ-7125	PRAD-Normal-TCGA-EJ-7125	EA	Normal	44	Alive	Adenocarcinoma, NOS	Pattern 3	Pattern 4	161.74.0	44	tcga-ej-7125	prostate adenocarcinoma acinar type	white	1860	0.1	7	0	7	m0	n0	t2c	alive	no	normal (no evidence of prostate cancer) [cm0]	-16425	NA	NA	0	1860	NA	tumor free	case matched expression control
TCGA-EJ-7314	PRAD-Normal-TCGA-EJ-7314	EA	Normal	62	Alive	Adenocarcinoma, NOS	Pattern 4	Pattern 3	184.80.0	62	tcga-ej-7314	prostate adenocarcinoma acinar type	white	295	0.1	7	0	7	m0	n0	t3b	alive	no	NA	-22766	NA	NA	0	295	no evidence of extraprostatic extension	tumor free	case matched expression control
TCGA-EJ-7315	PRAD-Normal-TCGA-EJ-7315	EA	Normal	68	Alive	Adenocarcinoma, NOS	Pattern 4	Pattern 3	184.80.0	68	tcga-ej-7315	prostate adenocarcinoma acinar type	white	289	0.1	7	0	7	m0	n0	t3a	alive	no	NA	-25154	NA	NA	0	289	NA	tumor free	case matched expression control
TCGA-EJ-7317	PRAD-Normal-TCGA-EJ-7317	EA	Normal	71	Alive	Adenocarcinoma, NOS	Pattern 3	Pattern 4	184.80.0	71	tcga-ej-7317	prostate adenocarcinoma acinar type	white	285	0.1	7	0	7	m0	n0	t2c	alive	no	NA	-26064	NA	NA	0	285	NA	tumor free	case matched expression control
TCGA-EJ-7327	PRAD-Normal-TCGA-EJ-7327	EA	Normal	61	Alive	Adenocarcinoma, NOS	Pattern 3	Pattern 4	184.80.0	61	tcga-ej-7327	prostate adenocarcinoma acinar type	white	175	0.1	7	0	7	m0	n0	t3b	alive	no	NA	-22475	NA	NA	0	175	NA	tumor free	case matched expression control
TCGA-EJ-7328	PRAD-Normal-TCGA-EJ-7328	EA	Normal	70	Alive	Adenocarcinoma, NOS	Pattern 4	Pattern 3	184.80.0	70	tcga-ej-7328	prostate adenocarcinoma acinar type	white	NA	NA	7	0	7	m0	n0	t3a	alive	no	NA	-25756	NA	NA	0	170	NA	tumor free	case matched expression control
TCGA-EJ-7330	PRAD-Normal-TCGA-EJ-7330	EA	Normal	68	Alive	Adenocarcinoma, NOS	Pattern 4	Pattern 3	184.80.0	68	tcga-ej-7330	prostate adenocarcinoma acinar type	white	191	0.1	7	0	7	m0	n0	t3a	alive	no	NA	-25050	NA	NA	0	191	NA	tumor free	case matched expression control
TCGA-EJ-7331	PRAD-Normal-TCGA-EJ-7331	EA	Normal	64	Alive	Adenocarcinoma, NOS	Pattern 3	Pattern 4	184.80.0	64	tcga-ej-7331	prostate adenocarcinoma acinar type	white	189	0.8	7	0	7	m0	n0	t2c	alive	no	NA	-23458	NA	189	0	9	NA	tumor free	case matched expression control
TCGA-EJ-7781	PRAD-Normal-TCGA-EJ-7781	EA	Normal	65	Alive	Adenocarcinoma, NOS	Pattern 3	Pattern 4	184.80.0	65	tcga-ej-7781	prostate adenocarcinoma acinar type	white	169	0.1	7	0	7	m0	n0	t2c	alive	no	NA	-23937	NA	NA	0	169	NA	tumor free	case matched expression control
TCGA-EJ-7783	PRAD-Normal-TCGA-EJ-7783	EA	Normal	70	Alive	Adenocarcinoma, NOS	Pattern 4	Pattern 3	184.80.0	70	tcga-ej-7783	prostate adenocarcinoma acinar type	white	172	0.7	7	0	7	m0	n0	t3a	alive	no	NA	-25600	NA	81	0	172	NA	tumor free	case matched expression control
TCGA-EJ-7784	PRAD-Normal-TCGA-EJ-7784	EA	Normal	63	Alive	Adenocarcinoma, NOS	Pattern 4	Pattern 3	184.80.0	63	tcga-ej-7784	prostate adenocarcinoma acinar type	white	167	0.1	7	0	7	m0	n0	t2c	alive	no	normal (no evidence of prostate cancer) [cm0]	-23183	NA	NA	0	167	no evidence of extraprostatic extension	tumor free	case matched expression control
TCGA-EJ-7785	PRAD-Normal-TCGA-EJ-7785	EA	Normal	54	Alive	Adenocarcinoma, NOS	Pattern 3	Pattern 4	184.80.0	54	tcga-ej-7785	prostate adenocarcinoma acinar type	white	259	0.1	7	0	7	m0	n0	t3a	alive	no	NA	-19939	NA	NA	0	259	NA	tumor free	case matched expression control
TCGA-EJ-7786	PRAD-Normal-TCGA-EJ-7786	EA	Normal	62	Alive	Adenocarcinoma, NOS	Pattern 3	Pattern 4	184.80.0	62	tcga-ej-7786	prostate adenocarcinoma acinar type	white	79	0.1	7	0	7	m0	n0	t2c	alive	no	NA	-22793	NA	NA	0	79	NA	tumor free	case matched expression control
TCGA-EJ-7792	PRAD-Normal-TCGA-EJ-7792	EA	Normal	53	Alive	Adenocarcinoma, NOS	Pattern 3	Pattern 4	184.80.0	53	tcga-ej-7792	prostate adenocarcinoma acinar type	white	526	0.13	7	0	7	m0	n0	t2c	alive	no	NA	-19454	NA	NA	0	526	NA	tumor free	case matched expression control
TCGA-EJ-7793	PRAD-Normal-TCGA-EJ-7793	EA	Normal	49	Alive	Adenocarcinoma, NOS	Pattern 3	Pattern 4	221.76.0	49	tcga-ej-7793	prostate adenocarcinoma acinar type	white	114	0.1	7	NA	7	m0	NA	t2c	alive	no	NA	-17982	NA	NA	0	114	NA	tumor free	case matched expression control
TCGA-EJ-7794	PRAD-Normal-TCGA-EJ-7794	EA	Normal	67	Alive	Adenocarcinoma, NOS	Pattern 3	Pattern 4	184.80.0	67	tcga-ej-7794	prostate adenocarcinoma acinar type	white	285	0.1	7	0	7	m0	n0	t2c	alive	no	normal (no evidence of prostate cancer) [cm0]	-24478	NA	NA	0	285	no evidence of extraprostatic extension	tumor free	case matched expression control
TCGA-EJ-7797	PRAD-Normal-TCGA-EJ-7797	EA	Normal	53	Alive	Adenocarcinoma, NOS	Pattern 3	Pattern 4	221.76.0	53	tcga-ej-7797	prostate adenocarcinoma acinar type	white	187	0.1	7	0	7	m0	n0	t2c	alive	no	NA	-19616	NA	NA	0	187	NA	tumor free	case matched expression control
TCGA-EJ-A8FO	PRAD-Normal-TCGA-EJ-A8FO	EA	Normal	51	Alive	Infiltrating duct carcinoma, NOS	Pattern 4	Pattern 3	370.51.0	51	tcga-ej-a8fo	prostate adenocarcinoma, other subtype	NA	156	0.1	7	0	7	m0	n0	t3a	alive	no	NA	-18875	NA	NA	0	156	NA	tumor free	case matched expression control
TCGA-G9-6333	PRAD-Normal-TCGA-G9-6333	EA	Normal	66	Alive	Adenocarcinoma, NOS	Pattern 4	Pattern 3	161.74.0	66	tcga-g9-6333	prostate adenocarcinoma acinar type	white	1920	0.03	7	0	7	m0	n0	t2c	alive	no	normal (no evidence of prostate cancer) [cm0]	-24249	NA	NA	0	1925	no evidence of extraprostatic extension	tumor free	case matched expression control
TCGA-G9-6342	PRAD-Normal-TCGA-G9-6342	EA	Normal	61	Alive	Adenocarcinoma, NOS	Pattern 3	Pattern 3	161.74.0	61	tcga-g9-6342	prostate adenocarcinoma acinar type	white	1338	0.05	6	NA	6	m0	NA	t3a	alive	no	normal (no evidence of prostate cancer) [cm0]	-22472	NA	NA	0	1338	no evidence of extraprostatic extension	tumor free	case matched expression control
TCGA-G9-6348	PRAD-Normal-TCGA-G9-6348	EA	Normal	68	Alive	Adenocarcinoma, NOS	Pattern 3	Pattern 4	108.74.0	68	tcga-g9-6348	prostate adenocarcinoma acinar type	white	1136	0.02	7	0	7	m0	n0	t2c	alive	no	abnormal (not related to prostate cancer)	-24936	NA	NA	0	1144	no evidence of extraprostatic extension	tumor free	case matched expression control
TCGA-G9-6351	PRAD-Normal-TCGA-G9-6351	EA	Normal	51	Alive	Adenocarcinoma, NOS	Pattern 3	Pattern 4	161.74.0	51	tcga-g9-6351	prostate adenocarcinoma acinar type	white	1215	0.03	7	NA	7	m0	NA	t2c	alive	no	normal (no evidence of prostate cancer) [cm0]	-18723	NA	NA	0	1215	no evidence of extraprostatic extension	tumor free	case matched expression control
TCGA-G9-6356	PRAD-Normal-TCGA-G9-6356	EA	Normal	60	Alive	Adenocarcinoma, NOS	Pattern 4	Pattern 5	108.74.0	60	tcga-g9-6356	prostate adenocarcinoma acinar type	white	986	0.13	9	0	9	m0	n0	t3b	alive	no	normal (no evidence of prostate cancer) [cm0]	-22010	NA	NA	0	1000	no evidence of extraprostatic extension	tumor free	case matched expression control
TCGA-G9-6362	PRAD-Normal-TCGA-G9-6362	EA	Normal	57	Alive	Adenocarcinoma, NOS	Pattern 4	Pattern 3	108.74.0	57	tcga-g9-6362	prostate adenocarcinoma acinar type	white	815	0.07	7	0	7	m0	n0	t3a	alive	no	normal (no evidence of prostate cancer) [cm0]	-21149	NA	NA	0	822	NA	tumor free	case matched expression control
TCGA-G9-6363	PRAD-Normal-TCGA-G9-6363	EA	Normal	64	Alive	Adenocarcinoma, NOS	Pattern 4	Pattern 3	108.74.0	64	tcga-g9-6363	prostate adenocarcinoma acinar type	white	993	0.03	7	0	7	m0	n0	t4	alive	no	normal (no evidence of prostate cancer) [cm0]	-23480	NA	NA	0	993	no evidence of extraprostatic extension	tumor free	case matched expression control
TCGA-G9-6365	PRAD-Normal-TCGA-G9-6365	EA	Normal	71	Alive	Adenocarcinoma, NOS	Pattern 3	Pattern 4	108.74.0	71	tcga-g9-6365	prostate adenocarcinoma acinar type	white	804	0.01	7	0	7	NA	n0	t4	alive	no	NA	-26207	NA	NA	0	804	NA	tumor free	case matched expression control
TCGA-G9-6384	PRAD-Normal-TCGA-G9-6384	EA	Normal	53	Alive	Adenocarcinoma, NOS	Pattern 3	Pattern 4	108.74.0	53	tcga-g9-6384	prostate adenocarcinoma acinar type	white	390	0.03	7	0	7	m0	n0	t3a	alive	no	NA	-19620	NA	NA	0	390	NA	tumor free	case matched expression control
TCGA-G9-6496	PRAD-Normal-TCGA-G9-6496	EA	Normal	61	Alive	Adenocarcinoma, NOS	Pattern 4	Pattern 3	108.74.0	61	tcga-g9-6496	prostate adenocarcinoma acinar type	white	703	0.03	7	0	7	m0	n0	t2c	alive	no	normal (no evidence of prostate cancer) [cm0]	-22602	NA	NA	0	1014	no evidence of extraprostatic extension	tumor free	case matched expression control
TCGA-G9-6499	PRAD-Normal-TCGA-G9-6499	EA	Normal	66	Alive	Adenocarcinoma, NOS	Pattern 4	Pattern 5	161.74.0	66	tcga-g9-6499	prostate adenocarcinoma acinar type	white	1109	0.11	9	0	9	m0	n0	t3a	alive	no	equivocal	-24388	NA	NA	0	1109	no evidence of extraprostatic extension	tumor free	case matched expression control
TCGA-HC-7211	PRAD-Normal-TCGA-HC-7211	EA	Normal	62	Alive	Adenocarcinoma, NOS	Pattern 3	Pattern 4	184.80.0	62	tcga-hc-7211	prostate adenocarcinoma acinar type	white	-17	10.9	7	0	7	m0	n0	t2c	alive	no	normal (no evidence of prostate cancer) [cm0]	-22768	NA	NA	0	24	no evidence of extraprostatic extension	tumor free	case matched expression control
TCGA-HC-7738	PRAD-Normal-TCGA-HC-7738	EA	Normal	58	Alive	Adenocarcinoma, NOS	Pattern 3	Pattern 4	184.80.0	58	tcga-hc-7738	prostate adenocarcinoma acinar type	white	NA	NA	7	NA	7	m0	NA	t2c	alive	no	NA	-21195	NA	NA	0	81	NA	tumor free	case matched expression control
TCGA-HC-7740	PRAD-Normal-TCGA-HC-7740	EA	Normal	59	Alive	Adenocarcinoma, NOS	Pattern 3	Pattern 4	184.80.0	59	tcga-hc-7740	prostate adenocarcinoma acinar type	white	154	0	7	0	7	m0	n0	t2c	alive	no	NA	-21883	NA	NA	0	53	NA	tumor free	ffpe validation
TCGA-HC-7742	PRAD-Normal-TCGA-HC-7742	EA	Normal	58	Alive	Adenocarcinoma, NOS	Pattern 3	Pattern 4	184.80.0	58	tcga-hc-7742	prostate adenocarcinoma acinar type	white	113	0.1	7	0	7	m0	n0	t3a	alive	no	NA	-21323	NA	NA	0	113	NA	with tumor	case matched expression control
TCGA-HC-7745	PRAD-Normal-TCGA-HC-7745	EA	Normal	65	Alive	Adenocarcinoma, NOS	Pattern 4	Pattern 3	184.80.0	65	tcga-hc-7745	prostate adenocarcinoma acinar type	white	NA	NA	7	0	7	NA	n0	t3b	alive	no	NA	-24078	NA	NA	0	63	NA	tumor free	case matched expression control
TCGA-HC-7747	PRAD-Normal-TCGA-HC-7747	EA	Normal	52	Alive	Adenocarcinoma, NOS	Pattern 3	Pattern 4	184.80.0	52	tcga-hc-7747	prostate adenocarcinoma acinar type	white	392	0.19	7	0	7	m0	n0	t2c	alive	no	normal (no evidence of prostate cancer) [cm0]	-19188	NA	NA	0	57	no evidence of extraprostatic extension	tumor free	case matched expression control
TCGA-HC-7752	PRAD-Normal-TCGA-HC-7752	EA	Normal	61	Alive	Adenocarcinoma, NOS	Pattern 3	Pattern 4	184.80.0	61	tcga-hc-7752	prostate adenocarcinoma acinar type	white	138	0.1	7	0	7	m0	n0	t2c	alive	no	NA	-22366	NA	NA	0	98	NA	tumor free	case matched expression control
TCGA-HC-7819	PRAD-Normal-TCGA-HC-7819	EA	Normal	53	Alive	Adenocarcinoma, NOS	Pattern 4	Pattern 4	184.80.0	53	tcga-hc-7819	prostate adenocarcinoma acinar type	white	172	0.01	8	0	8	m0	n0	t2c	alive	no	NA	-19663	NA	NA	0	1	NA	with tumor	case matched expression control
TCGA-HC-8262	PRAD-Normal-TCGA-HC-8262	EA	Normal	57	Alive	Adenocarcinoma, NOS	Pattern 4	Pattern 4	221.76.0	57	tcga-hc-8262	prostate adenocarcinoma acinar type	NA	112	0.1	8	0	8	NA	n0	t2c	alive	no	NA	-20946	NA	NA	0	76	NA	tumor free	case matched expression control
TCGA-J4-A83J	PRAD-Normal-TCGA-J4-A83J	EA	Normal	68	Alive	Adenocarcinoma, NOS	Pattern 3	Pattern 4	370.51.0	68	tcga-j4-a83j	prostate adenocarcinoma acinar type	NA	235	0.04	7	0	7	m0	n0	t2c	alive	no	NA	-24960	NA	NA	0	310	NA	NA	case matched expression control
TCGA-EJ-7321	PRAD-Normal-TCGA-EJ-7321	AA	Normal	57	Alive	Adenocarcinoma, NOS	Pattern 3	Pattern 3	221.76.0	57	tcga-ej-7321	prostate adenocarcinoma acinar type	black or african american	128	0.1	6	0	6	m0	n0	t3a	alive	no	normal (no evidence of prostate cancer) [cm0]	-21108	NA	NA	0	233	NA	tumor free	case matched expression control
TCGA-EJ-7782	PRAD-Normal-TCGA-EJ-7782	AA	Normal	71	Alive	Adenocarcinoma, NOS	Pattern 4	Pattern 4	184.80.0	71	tcga-ej-7782	prostate adenocarcinoma acinar type	black or african american	350	0.1	8	0	8	m0	n0	t2c	alive	no	normal (no evidence of prostate cancer) [cm0]	-25965	NA	NA	0	350	NA	tumor free	case matched expression control
TCGA-EJ-7789	PRAD-Normal-TCGA-EJ-7789	AA	Normal	66	Alive	Adenocarcinoma, NOS	Pattern 4	Pattern 3	184.80.0	66	tcga-ej-7789	prostate adenocarcinoma acinar type	black or african american	NA	NA	7	0	7	m0	n0	t3a	alive	no	NA	-24107	NA	NA	0	70	NA	tumor free	case matched expression control
TCGA-HC-7737	PRAD-Normal-TCGA-HC-7737	AA	Normal	55	Alive	Adenocarcinoma, NOS	Pattern 3	Pattern 4	184.80.0	55	tcga-hc-7737	prostate adenocarcinoma acinar type	black or african american	147	0.1	7	1	7	m0	n1	t2c	alive	no	normal (no evidence of prostate cancer) [cm0]	-20122	NA	NA	0	64	no evidence of extraprostatic extension	tumor free	case matched expression control
TCGA-HC-8258	PRAD-Normal-TCGA-HC-8258	AA	Normal	56	Alive	Adenocarcinoma, NOS	Pattern 3	Pattern 3	221.76.0	56	tcga-hc-8258	prostate adenocarcinoma acinar type	NA	162	0.01	6	0	6	NA	n0	t2c	alive	no	NA	-20703	NA	NA	0	66	NA	tumor free	ffpe validation
TCGA-HC-8259	PRAD-Normal-TCGA-HC-8259	AA	Normal	50	Alive	Adenocarcinoma, NOS	Pattern 3	Pattern 3	221.76.0	50	tcga-hc-8259	prostate adenocarcinoma acinar type	NA	123	0.01	6	NA	6	m0	NA	t2a	alive	no	NA	-18309	NA	NA	0	123	NA	tumor free	case matched expression control
TCGA-HC-8260	PRAD-Normal-TCGA-HC-8260	AA	Normal	43	Alive	Adenocarcinoma, NOS	Pattern 3	Pattern 4	221.76.0	43	tcga-hc-8260	prostate adenocarcinoma acinar type	NA	106	0.01	7	0	7	m0	n0	t2c	alive	no	NA	-15884	NA	NA	0	106	NA	with tumor	case matched expression control
